# Supplementary material for: Deficiency of Glucocerebrosidase Activity beyond Gaucher Disease: PSAP and LIMP-2 Dysfunctions
Source: Int J Mol Sci. 2024 Jun 16;25(12):6615. doi: 10.3390/ijms25126615 (PMC11204053; doi:10.3390/ijms25126615)
Supplement: Supplementary file 1 [file ijms-25-06615-s001.zip]

Archive with 1 entries (1 files):
- ijms-2989914-supplementary.pdf
